# Supplementary material for: Enhanced leaf nitrogen status stabilizes omnivore population density
Source: Oecologia. 2016 Oct 7;183(1):57–65. doi: 10.1007/s00442-016-3742-y (PMC5239808; doi:10.1007/s00442-016-3742-y)
Supplement: Supplementary file 3 — Supplementary material 3 (CSV 1 kb) [file 442_2016_3742_MOESM3_ESM.csv]

id	obs	type	spad	N
13	1	1	28,4	20
13	2	1	30,3	23,4
13	3	1	30,5	22,5
14	1	1	27,2	27,3
14	2	1	31,6	24,8
14	3	1	31	30,4
15	1	1	33,3	28,1
15	2	1	32,8	26,1
15	3	1	34,1	27,9
17	1	1	31,3	19,8
17	2	1	31,5	21,5
17	3	1	31,5	19,3
18	1	1	34,2	23,3
18	2	1	35,8	23,3
18	3	1	34,6	24,1
19	1	1	25,6	19,4
19	2	1	25,2	19,4
19	3	1	24,7	18,5
21	1	1	27,2	20,8
21	2	1	33,3	24,5
21	3	1	30,5	20,2
22	1	1	34,8	25,9
22	2	1	31,5	27,2
22	3	1	34,6	35,7
24	1	1	25	19,2
24	2	1	24	22,9
24	3	1	26	16,9
26	1	1	33,7	26
26	2	1	34,7	28,5
26	3	1	32,4	23,6
27	1	1	27,7	19,2
27	2	1	25,6	22,4
27	3	1	26,5	19,2
28	1	1	34,3	19,5
28	2	1	30,2	22,7
28	3	1	33	19
29	1	1	28	17,3
29	2	1	28,5	19,8
29	3	1	34,1	31,7
30	1	1	26,3	22,2
30	2	1	27,4	21,5
30	3	1	27,5	22,5
31	1	1	30,9	21,5
31	2	1	33,9	18
31	3	1	29	17,5
52	1	1	28,5	28
52	2	1	32,8	22,1
52	3	1	32,6	25,2
13	1	2	13	7,4
13	2	2	17,6	8,5
13	3	2	24,8	32,8
14	1	2	16,3	8,5
14	2	2	20	13,1
14	3	2	27	24,1
15	1	2	17,9	9,4
15	2	2	19,9	9,5
15	3	2	28,8	29,9
17	1	2	20,5	15,1
17	2	2	15,6	9,3
17	3	2	25,9	29,3
19	1	2	18,1	8,5
19	2	2	21,3	14,3
19	3	2	34,5	44,9
20	1	2	21,6	11,6
20	2	2	32,3	40,2
20	3	2	34,8	40,4
21	1	2	20,5	8,4
21	2	2	29,3	14,2
21	3	2	35	30,4
22	1	2	20,4	12,6
22	2	2	20,2	10,8
22	3	2	33,1	39,8
24	1	2	16,8	9,3
24	2	2	26,2	22,5
24	3	2	31,5	38,5
26	1	2	20,5	18
26	2	2	23	13,9
26	3	2	28	29,3
27	1	2	16,3	7,9
27	2	2	29,2	13,8
27	3	2	24,6	31,1
28	1	2	22,9	12,4
28	2	2	34,8	16,9
28	3	2	28,7	40,8
29	1	2	17,3	10,8
29	2	2	29,7	13
29	3	2	28,5	32,8
30	1	2	18,7	11,5
30	2	2	24	11,8
30	3	2	32,6	35,1
52	1	2	12,1	7,3
52	2	2	20,5	9,6
52	3	2	25,1	35,2
