# Supplementary material for: Enhanced leaf nitrogen status stabilizes omnivore population density
Source: Oecologia. 2016 Oct 7;183(1):57–65. doi: 10.1007/s00442-016-3742-y (PMC5239808; doi:10.1007/s00442-016-3742-y)
Supplement: Supplementary file 4 — Supplementary material 4 (CSV 8 kb) [file 442_2016_3742_MOESM4_ESM.csv]

id	lat	lon	area	year	spad.june	count	samples
13	59,774728	17,580402	0.1	1999	30,89	1	93
13	59,774728	17,580402	0.1	2000	30,89	21	47
13	59,774728	17,580402	0.1	2001	30,89	17	69
13	59,774728	17,580402	0.1	2002	30,89	7	57
13	59,774728	17,580402	0.1	2003	30,89	12	61
13	59,774728	17,580402	0.1	2004	30,89	4	55
13	59,774728	17,580402	0.1	2005	30,89	1	65
13	59,774728	17,580402	0.1	2006	30,89	7	70
13	59,774728	17,580402	0.1	2007	30,89	2	70
13	59,774728	17,580402	0.1	2008	30,89	6	70
13	59,774728	17,580402	0.1	2009	30,89	0	30
13	59,774728	17,580402	0.1	2010	30,89	15	30
13	59,774728	17,580402	0.1	2011	30,89	12	51
14	59,788968	17,547423	0.43	1999	31,77	0	75
14	59,788968	17,547423	0.43	2000	31,77	28	75
14	59,788968	17,547423	0.43	2001	31,77	4	84
14	59,788968	17,547423	0.43	2002	31,77	2	91
14	59,788968	17,547423	0.43	2003	31,77	10	68
14	59,788968	17,547423	0.43	2004	31,77	2	82
14	59,788968	17,547423	0.43	2005	31,77	4	77
14	59,788968	17,547423	0.43	2006	31,77	2	75
14	59,788968	17,547423	0.43	2007	31,77	9	75
14	59,788968	17,547423	0.43	2008	31,77	5	70
14	59,788968	17,547423	0.43	2009	31,77	0	50
14	59,788968	17,547423	0.43	2010	31,77	4	40
14	59,788968	17,547423	0.43	2011	31,77	4	50
15	59,793767	17,586615	0.17	1999	34,5	93	64
15	59,793767	17,586615	0.17	2000	34,5	122	64
15	59,793767	17,586615	0.17	2001	34,5	47	90
15	59,793767	17,586615	0.17	2002	34,5	62	72
15	59,793767	17,586615	0.17	2003	34,5	31	67
15	59,793767	17,586615	0.17	2004	34,5	29	64
15	59,793767	17,586615	0.17	2005	34,5	13	46
15	59,793767	17,586615	0.17	2006	34,5	27	50
15	59,793767	17,586615	0.17	2007	34,5	30	40
15	59,793767	17,586615	0.17	2008	34,5	61	40
15	59,793767	17,586615	0.17	2009	34,5	31	40
15	59,793767	17,586615	0.17	2010	34,5	120	31
15	59,793767	17,586615	0.17	2011	34,5	23	33
17	59,735558	17,714782	0.21	1999	36,39	20	37
17	59,735558	17,714782	0.21	2000	36,39	62	36
17	59,735558	17,714782	0.21	2001	36,39	58	57
17	59,735558	17,714782	0.21	2002	36,39	36	39
17	59,735558	17,714782	0.21	2003	36,39	19	46
17	59,735558	17,714782	0.21	2004	36,39	12	43
17	59,735558	17,714782	0.21	2005	36,39	12	16
17	59,735558	17,714782	0.21	2006	36,39	31	40
17	59,735558	17,714782	0.21	2007	36,39	46	40
17	59,735558	17,714782	0.21	2008	36,39	46	40
17	59,735558	17,714782	0.21	2009	36,39	74	30
17	59,735558	17,714782	0.21	2010	36,39	40	30
17	59,735558	17,714782	0.21	2011	36,39	27	32
18	59,745415	17,810965	0.3	1999	32,75	65	58
18	59,745415	17,810965	0.3	2000	32,75	20	39
18	59,745415	17,810965	0.3	2001	32,75	16	65
18	59,745415	17,810965	0.3	2002	32,75	23	56
18	59,745415	17,810965	0.3	2003	32,75	12	58
18	59,745415	17,810965	0.3	2004	32,75	19	59
18	59,745415	17,810965	0.3	2005	32,75	2	51
18	59,745415	17,810965	0.3	2006	32,75	14	40
18	59,745415	17,810965	0.3	2007	32,75	3	40
18	59,745415	17,810965	0.3	2008	32,75	3	45
19	59,775074	17,824084	0.29	1999	31,88	13	52
19	59,775074	17,824084	0.29	2000	31,88	14	50
19	59,775074	17,824084	0.29	2001	31,88	1	64
19	59,775074	17,824084	0.29	2002	31,88	5	59
19	59,775074	17,824084	0.29	2003	31,88	12	65
19	59,775074	17,824084	0.29	2004	31,88	7	51
19	59,775074	17,824084	0.29	2005	31,88	0	30
19	59,775074	17,824084	0.29	2006	31,88	3	45
19	59,775074	17,824084	0.29	2007	31,88	1	45
19	59,775074	17,824084	0.29	2008	31,88	5	45
19	59,775074	17,824084	0.29	2009	31,88	4	30
19	59,775074	17,824084	0.29	2010	31,88	15	31
19	59,775074	17,824084	0.29	2011	31,88	6	33
20	59,760629	17,810487	0.1	1999	35,29	23	34
20	59,760629	17,810487	0.1	2000	35,29	37	38
20	59,760629	17,810487	0.1	2001	35,29	8	52
20	59,760629	17,810487	0.1	2002	35,29	32	37
20	59,760629	17,810487	0.1	2003	35,29	26	62
20	59,760629	17,810487	0.1	2004	35,29	20	42
20	59,760629	17,810487	0.1	2005	35,29	13	41
20	59,760629	17,810487	0.1	2006	35,29	9	45
20	59,760629	17,810487	0.1	2007	35,29	23	45
20	59,760629	17,810487	0.1	2008	35,29	10	45
20	59,760629	17,810487	0.1	2009	35,29	63	35
20	59,760629	17,810487	0.1	2010	35,29	33	32
20	59,760629	17,810487	0.1	2011	35,29	23	33
21	59,80586	17,851538	0.4	1999	33,48	8	34
21	59,80586	17,851538	0.4	2000	33,48	27	53
21	59,80586	17,851538	0.4	2001	33,48	11	75
21	59,80586	17,851538	0.4	2002	33,48	18	74
21	59,80586	17,851538	0.4	2003	33,48	26	81
21	59,80586	17,851538	0.4	2004	33,48	16	65
21	59,80586	17,851538	0.4	2005	33,48	5	58
21	59,80586	17,851538	0.4	2006	33,48	0	50
21	59,80586	17,851538	0.4	2007	33,48	0	50
21	59,80586	17,851538	0.4	2008	33,48	0	50
21	59,80586	17,851538	0.4	2009	33,48	14	41
21	59,80586	17,851538	0.4	2010	33,48	9	31
21	59,80586	17,851538	0.4	2011	33,48	25	37
22	59,825384	17,900331	0.19	1999	33,52	11	48
22	59,825384	17,900331	0.19	2000	33,52	46	71
22	59,825384	17,900331	0.19	2001	33,52	12	88
22	59,825384	17,900331	0.19	2002	33,52	13	89
22	59,825384	17,900331	0.19	2003	33,52	20	69
22	59,825384	17,900331	0.19	2004	33,52	4	74
22	59,825384	17,900331	0.19	2005	33,52	5	63
22	59,825384	17,900331	0.19	2006	33,52	2	50
22	59,825384	17,900331	0.19	2007	33,52	6	45
22	59,825384	17,900331	0.19	2008	33,52	6	45
22	59,825384	17,900331	0.19	2009	33,52	12	40
22	59,825384	17,900331	0.19	2010	33,52	6	33
22	59,825384	17,900331	0.19	2011	33,52	14	28
24	59,89048	17,842142	0.48	1999	25,09	5	52
24	59,89048	17,842142	0.48	2000	25,09	15	63
24	59,89048	17,842142	0.48	2001	25,09	3	85
24	59,89048	17,842142	0.48	2002	25,09	3	66
24	59,89048	17,842142	0.48	2003	25,09	11	68
24	59,89048	17,842142	0.48	2004	25,09	10	74
24	59,89048	17,842142	0.48	2005	25,09	5	54
26	59,950515	17,906324	0.48	1999	33,45	29	49
26	59,950515	17,906324	0.48	2000	33,45	30	40
26	59,950515	17,906324	0.48	2001	33,45	2	64
26	59,950515	17,906324	0.48	2002	33,45	32	64
26	59,950515	17,906324	0.48	2003	33,45	39	59
26	59,950515	17,906324	0.48	2004	33,45	31	58
26	59,950515	17,906324	0.48	2005	33,45	14	52
26	59,950515	17,906324	0.48	2006	33,45	15	50
26	59,950515	17,906324	0.48	2007	33,45	33	50
26	59,950515	17,906324	0.48	2008	33,45	27	50
26	59,950515	17,906324	0.48	2009	33,45	16	32
26	59,950515	17,906324	0.48	2010	33,45	20	31
26	59,950515	17,906324	0.48	2011	33,45	13	33
27	59,983619	17,738221	0.5	1999	26,48	7	50
27	59,983619	17,738221	0.5	2000	26,48	15	53
27	59,983619	17,738221	0.5	2001	26,48	15	94
27	59,983619	17,738221	0.5	2002	26,48	18	84
27	59,983619	17,738221	0.5	2003	26,48	18	68
27	59,983619	17,738221	0.5	2004	26,48	0	66
27	59,983619	17,738221	0.5	2005	26,48	2	31
27	59,983619	17,738221	0.5	2006	26,48	1	40
27	59,983619	17,738221	0.5	2007	26,48	0	40
27	59,983619	17,738221	0.5	2008	26,48	1	40
27	59,983619	17,738221	0.5	2009	26,48	12	30
27	59,983619	17,738221	0.5	2010	26,48	10	30
27	59,983619	17,738221	0.5	2011	26,48	19	35
28	60,023864	17,752607	0.3	1999	35,61	56	50
28	60,023864	17,752607	0.3	2000	35,61	5	9
28	60,023864	17,752607	0.3	2001	35,61	1	37
28	60,023864	17,752607	0.3	2002	35,61	1	63
28	60,023864	17,752607	0.3	2003	35,61	14	60
28	60,023864	17,752607	0.3	2004	35,61	26	66
28	60,023864	17,752607	0.3	2005	35,61	27	56
28	60,023864	17,752607	0.3	2006	35,61	6	40
28	60,023864	17,752607	0.3	2007	35,61	33	50
28	60,023864	17,752607	0.3	2008	35,61	43	45
28	60,023864	17,752607	0.3	2009	35,61	62	30
28	60,023864	17,752607	0.3	2010	35,61	32	34
28	60,023864	17,752607	0.3	2011	35,61	30	35
29	60,141541	17,701785	0.17	1999	30,39	2	48
29	60,141541	17,701785	0.17	2000	30,39	10	44
29	60,141541	17,701785	0.17	2001	30,39	2	39
29	60,141541	17,701785	0.17	2002	30,39	1	49
29	60,141541	17,701785	0.17	2004	30,39	0	43
29	60,141541	17,701785	0.17	2005	30,39	0	47
29	60,141541	17,701785	0.17	2006	30,39	0	40
29	60,141541	17,701785	0.17	2007	30,39	0	50
29	60,141541	17,701785	0.17	2008	30,39	1	50
29	60,141541	17,701785	0.17	2009	30,39	0	30
29	60,141541	17,701785	0.17	2010	30,39	1	30
29	60,141541	17,701785	0.17	2011	30,39	2	30
30	60,093004	17,73175	0.27	1999	26,24	4	49
30	60,093004	17,73175	0.27	2000	26,24	38	60
30	60,093004	17,73175	0.27	2001	26,24	1	62
30	60,093004	17,73175	0.27	2002	26,24	1	64
30	60,093004	17,73175	0.27	2003	26,24	3	62
30	60,093004	17,73175	0.27	2004	26,24	4	55
30	60,093004	17,73175	0.27	2005	26,24	0	56
30	60,093004	17,73175	0.27	2006	26,24	0	50
30	60,093004	17,73175	0.27	2007	26,24	0	50
30	60,093004	17,73175	0.27	2008	26,24	0	50
30	60,093004	17,73175	0.27	2009	26,24	5	35
31	59,891954	17,461905	0.1	1999	35,4	37	30
31	59,891954	17,461905	0.1	2000	35,4	22	32
31	59,891954	17,461905	0.1	2001	35,4	25	37
31	59,891954	17,461905	0.1	2002	35,4	0	19
31	59,891954	17,461905	0.1	2003	35,4	1	32
31	59,891954	17,461905	0.1	2004	35,4	0	33
31	59,891954	17,461905	0.1	2005	35,4	1	30
52	60,093498	17,632368	0.12	1999	32,94	65	39
52	60,093498	17,632368	0.12	2000	32,94	77	32
52	60,093498	17,632368	0.12	2001	32,94	100	60
52	60,093498	17,632368	0.12	2002	32,94	139	26
52	60,093498	17,632368	0.12	2003	32,94	61	54
52	60,093498	17,632368	0.12	2004	32,94	3	55
52	60,093498	17,632368	0.12	2005	32,94	40	37
52	60,093498	17,632368	0.12	2006	32,94	26	50
52	60,093498	17,632368	0.12	2007	32,94	39	50
52	60,093498	17,632368	0.12	2008	32,94	38	45
52	60,093498	17,632368	0.12	2009	32,94	68	30
52	60,093498	17,632368	0.12	2010	32,94	58	32
52	60,093498	17,632368	0.12	2011	32,94	14	33
