# Supplementary material for: Enhanced leaf nitrogen status stabilizes omnivore population density
Source: Oecologia. 2016 Oct 7;183(1):57–65. doi: 10.1007/s00442-016-3742-y (PMC5239808; doi:10.1007/s00442-016-3742-y)
Supplement: Supplementary file 5 — Supplementary material 5 (CSV 3 kb) [file 442_2016_3742_MOESM5_ESM.csv]

id	prey	fert	spad	cutting.d	surv	mort.factor	devdays	sex	weight	egg.pred
13	1	1	21	9,42	0	0	NA	NA	NA	NA
14	1	1	21,6	12,05	1	NA	23	1	546	NA
15	1	1	22,9	10,17	0	1	NA	NA	NA	NA
17	1	1	20,9	11,15	0	0	NA	NA	NA	NA
19	1	1	20,2	14,07	0	1	NA	NA	NA	NA
20	1	1	19,8	11,73	0	0	NA	NA	NA	NA
21	1	1	23	9,43	0	1	NA	NA	NA	NA
22	1	1	18,3	5,51	1	NA	22	2	410	NA
24	1	1	20,2	11,22	1	NA	22	1	409	NA
26	1	1	28,2	8,24	1	NA	23	1	476	NA
27	1	1	19,9	9,73	0	0	NA	NA	NA	NA
28	1	1	24,1	12,75	1	NA	23	1	438	NA
29	1	1	27,5	13,54	1	NA	23	2	383	NA
30	1	1	16,8	9,58	0	1	NA	NA	NA	NA
52	1	1	15,9	6,5	0	1	NA	NA	NA	NA
13	1	2	18,4	11,99	0	0	NA	NA	NA	NA
14	1	2	13,8	9,8	0	0	NA	NA	NA	NA
15	1	2	21,6	12,61	0	0	NA	NA	NA	NA
17	1	2	13,3	15,83	0	0	NA	NA	NA	NA
19	1	2	21,8	8,71	0	0	NA	NA	NA	NA
20	1	2	24,3	12,87	1	NA	23	1	513	NA
21	1	2	16,2	11,17	0	1	NA	NA	NA	NA
22	1	2	18	6,89	0	0	NA	NA	NA	NA
24	1	2	23,5	12,35	0	0	NA	NA	NA	NA
26	1	2	21,7	9,87	1	NA	21	1	801	NA
27	1	2	17,6	9,16	1	NA	22	1	541	NA
28	1	2	22	16,93	1	NA	23	1	554	NA
29	1	2	18,4	15,23	0	0	NA	NA	NA	NA
30	1	2	23,1	10,64	1	NA	20	1	587	NA
52	1	2	23,2	14,57	1	NA	20	2	597	NA
13	1	3	20,7	12,25	0	0	NA	NA	NA	NA
14	1	3	24,9	11,8	1	NA	20	2	567	NA
15	1	3	23,5	14,89	0	0	NA	NA	NA	NA
17	1	3	23,3	9,41	0	0	NA	NA	NA	NA
19	1	3	28	8,85	0	0	NA	NA	NA	NA
20	1	3	35,4	11,92	1	NA	20	2	802	NA
21	1	3	23,4	16,08	0	0	NA	NA	NA	NA
22	1	3	27,4	9,29	0	0	NA	NA	NA	NA
24	1	3	30,6	8,14	1	NA	19	2	518	NA
26	1	3	20,6	10,81	0	0	NA	NA	NA	NA
27	1	3	22,9	9,78	0	0	NA	NA	NA	NA
28	1	3	35,9	13,65	1	NA	23	1	687	NA
29	1	3	30,1	12,26	0	1	NA	NA	NA	NA
30	1	3	29,8	15,36	1	NA	20	1	907	NA
52	1	3	24,9	12,63	1	NA	19	2	1026	NA
13	2	1	16,4	13,12	1	NA	21	2	1089	51
14	2	1	16,3	8,08	1	NA	22	1	1347	65
15	2	1	19,2	15,53	1	NA	20	2	1326	67
17	2	1	28,9	14,61	1	NA	21	2	817	26
19	2	1	21,3	12,64	1	NA	20	2	1078	25
20	2	1	19,8	10,35	1	NA	20	2	1280	37
21	2	1	20	13,31	1	NA	19	1	936	31
22	2	1	31,9	11,17	1	NA	19	1	1160	41
24	2	1	21,5	8,48	1	NA	19	1	1327	45
26	2	1	18,3	9,15	1	NA	19	2	1078	67
27	2	1	20,9	10,95	1	NA	19	2	1165	42
28	2	1	21,4	11,81	1	NA	24	2	1330	67
29	2	1	27,9	12,56	1	NA	20	2	841	23
30	2	1	27,7	8,58	1	NA	24	1	1340	59
52	2	1	20,4	6,88	1	NA	22	1	1142	24
13	2	2	20	11,19	0	1	NA	NA	NA	NA
14	2	2	25,4	10,31	1	NA	22	2	647	25
15	2	2	23,3	11,96	1	NA	20	1	1055	42
17	2	2	24,8	15,26	0	1	NA	NA	NA	NA
19	2	2	23,3	9,27	1	NA	21	2	1288	27
20	2	2	26,6	12,76	1	NA	21	2	1083	20
21	2	2	22,5	16,31	0	1	NA	NA	NA	25
22	2	2	28	6,15	1	NA	20	2	1573	52
24	2	2	24,7	10,05	1	NA	20	1	1046	23
26	2	2	21,2	10,46	1	NA	19	2	1411	27
27	2	2	20,8	8,19	1	NA	19	2	1317	NA
28	2	2	27,5	10,15	1	NA	19	1	790	25
29	2	2	19,4	10,5	1	NA	19	2	1356	47
30	2	2	20,1	12,06	0	1	NA	NA	NA	NA
52	2	2	25,5	9,74	0	0	NA	NA	NA	NA
13	2	3	27,3	13,9	1	NA	20	2	1613	35
14	2	3	23,1	14,31	1	NA	19	2	945	19
15	2	3	29,5	13,89	0	0	NA	NA	NA	NA
17	2	3	27,5	15,27	1	NA	20	2	1101	20
19	2	3	28,7	7,24	1	NA	22	2	839	28
20	2	3	35,8	9,39	1	NA	22	1	823	8
21	2	3	32,8	15,09	1	NA	20	2	943	27
22	2	3	31,3	9,38	1	NA	22	2	812	30
24	2	3	31,7	10,8	1	NA	20	1	1377	28
26	2	3	29,4	10,51	1	NA	20	1	1277	39
27	2	3	31,4	13,71	1	NA	20	2	1038	40
28	2	3	36,3	13,25	1	NA	20	1	1108	29
29	2	3	30,8	9,95	1	NA	19	1	1110	42
30	2	3	28,7	16,93	1	NA	20	1	1080	34
52	2	3	26,1	7,78	0	1	NA	NA	NA	NA
